# Supplementary material for: Clinical characteristics and prognosis of 272 postterm choriocarcinoma patients at Peking Union Medical College Hospital: a retrospective cohort study
Source: BMC Cancer. 2016 Jun 2;16:347. doi: 10.1186/s12885-016-2383-1 (PMC4890243; doi:10.1186/s12885-016-2383-1)
Supplement: Additional file 1. — The prognosis related factors of every patient were listed in the worksheet. (XLSX 27.7 kb) [file 12885_2016_2383_MOESM1_ESM.xlsx]

## Sheet: Sheet1
group	age range	score0	mole (0:no; 1:yes)	fetus(0:stillbirth; 1:normal)	interval0	kidney(0:no; 1:yes)	liver (0:no; 1:yes)	hcg0	resistance(0:no; 1:yes)	brain(0:no; 1:yes)	meta≥2(0:no; 1:yes)	meta	surgery(0:no; 1:yes)	time	state（1：death）
1	26-30	8	0	1	8	0	0	13468	0	0	0	0	0	2	1
1	31-35	6	0	1	9	0	0	1110	0	0	0	0	0	39	0
1	26-30	6	0	1	10	0	0	0	1	0	0	0	0	17	0
1	26-30	6	0	1	11	0	0	108	0	0	0	0	1	15	0
1	31-35	4	0	1	12	0	0	4170	0	0	0	0	0	8	0
1	36-40	5	0	1	11	0	0	2776	1	0	0	0	1	12	0
1	26-30	8	0	1	12	0	0	43	1	0	0	0	1	22	0
1	26-30	4	1	1	12	0	0	128	0	0	0	0	1	10	0
1	26-30	4	0	1	10	0	0	20060	0	0	0	0	1	64	0
1	21-25	6	0	1	11	0	0	27	1	0	0	0	0	64	0
1	26-30	7	0	1	5	0	0	3626	0	0	0	0	0	6	0
1	31-35	4	1	1	5	0	0	0	0	0	0	0	0	29	0
1	26-30	12	0	1	6	0	0	11781	1	0	0	0	1	15	0
1	36-40	8	0	1	6	0	0	0	0	0	0	0	0	17	0
1	51-55	11	0	1	7	0	0	13000	0	0	0	0	1	8	0
1	26-30	8	0	1	7	0	0	30108	0	0	0	0	1	47	0
1	26-30	7	0	1	6	0	0	25000	0	0	0	0	1	9	0
1	26-30	12	0	1	7	0	0	367634	1	0	0	0	1	12	0
1	31-35	2	1	1	5	0	0	110	0	0	0	0	1	13	0
1	21-25	5	0	1	12	0	0	1302	0	0	0	0	1	21	0
1	31-35	4	0	1	9	0	0	2093	0	0	0	0	0	12	0
1	26-30	3	0	0	9	0	0	1	1	0	0	0	0	89	0
1	31-35	11	1	1	48	0	0	56	1	0	0	0	1	83	0
1	26-30	8	0	1	24	0	0	1	0	0	0	0	1	12	0
1	31-35	7	0	1	4	0	0	105746	0	0	0	0	1	46	0
1	31-35	10	1	1	7	0	0	71	1	0	0	1	1	10	0
1	26-30	7	0	1	5	0	0	262	0	0	1	2	0	12	0
1	31-35	6	0	1	7	0	0	15	1	0	0	1	1	9	0
1	21-25	7	0	1	6	0	0	4585	0	0	0	1	0	40	0
1	36-40	10	0	1	6	0	0	451	0	0	0	1	1	5	0
1	21-25	14	0	1	7	0	0	1360000	0	0	1	2	0	84	0
1	46-50	13	0	1	6	0	0	145000	0	0	0	1	1	14	0
1	31-35	13	1	1	60	0	0	670	1	0	0	1	1	96	0
1	26-30	5	0	1	10	0	0	375	0	0	0	1	0	59	0
1	21-25	10	0	1	15	0	0	64478	0	0	0	1	0	37	0
1	31-35	2	0	1	3	0	0	634	0	0	0	1	0	46	0
1	31-35	12	0	1	24	0	0	43338	0	0	1	2	0	46	0
1	36-40	11	0	1	6	0	0	200000	0	0	1	2	1	3	0
1	26-30	10	0	1	7	0	0	0	1	0	0	1	0	27	0
1	36-40	10	0	1	6	0	0	8560	1	0	1	2	1	5	0
1	26-30	7	0	1	7	0	0	57	1	0	0	1	1	33	0
1	21-25	7	0	1	2	0	0	299373	0	0	0	1	0	17	0
1	26-30	4	0	1	3	0	0	64131	0	0	1	2	0	15	0
1	26-30	6	0	1	2	0	0	46910	0	0	0	1	0	84	0
1	21-25	5	1	1	3	0	0	25000	0	0	1	2	1	10	0
1	31-35	8	0	1	2	0	0	25	1	0	0	1	1	6	0
1	26-30	7	1	1	1	0	0	413800	0	0	0	1	1	5	0
1	46-50	8	0	1	3	0	0	258415	0	0	0	1	1	13	0
1	21-25	4	0	1	2	0	0	39696	0	0	0	1	0	11	0
1	31-35	7	1	1	2	0	0	84000	0	0	0	1	1	6	1
1	21-25	6	0	1	2	0	0	2100	0	0	0	1	0	5	0
1	26-30	8	0	1	3	0	0	38	0	0	0	1	0	12	0
1	21-25	10	0	1	2	0	0	140580	0	0	0	1	0	2	1
1	21-25	6	0	1	1	0	0	20000	1	0	0	1	0	74	0
1	21-25	6	0	1	3	0	0	410	1	0	0	1	0	38	0
1	26-30	8	0	1	2	0	0	223280	0	0	0	1	1	61	0
1	21-25	6	0	1	1	0	0	421	1	0	0	1	1	13	0
1	21-25	8	0	1	3	0	0	0	1	0	0	1	0	21	0
1	31-35	7	0	1	2	0	0	8992	0	0	0	1	0	10	0
1	31-35	9	1	1	2	0	0	1249	1	0	0	1	1	4	0
1	26-30	6	0	1	3	0	0	3121000	0	0	0	1	0	5	0
1	31-35	6	0	1	2	0	0	196	1	0	0	1	1	12	0
1	36-40	11	0	1	1	0	0	194	1	0	1	2	1	7	0
1	26-30	7	0	1	3	0	0	4640	0	0	0	1	0	45	0
1	26-30	7	0	1	2	0	0	157980	0	0	0	1	0	31	0
1	26-30	7	0	1	1	0	0	8700	0	0	0	1	0	4	0
1	26-30	6	0	1	2	0	0	107	0	0	0	1	0	96	0
1	21-25	7	0	1	3	0	0	17	1	0	0	1	1	39	1
1	26-30	11	1	1	2	0	0	40890	1	0	1	3	1	43	0
1	21-25	9	0	1	3	0	0	0	1	0	0	1	0	2	0
1	21-25	9	0	1	3	0	0	39090	0	0	0	1	0	29	0
1	26-30	11	1	1	3	0	0	20190	0	0	0	1	1	4	0
1	26-30	14	0	1	2	0	0	28250	1	0	0	1	1	26	0
1	31-35	12	0	1	1	0	0	850	1	0	0	1	1	11	0
1	31-35	10	1	1	3	0	0	52305	0	0	0	1	0	1	1
1	26-30	14	0	1	2	0	0	23484	1	0	0	1	1	2	0
1	26-30	9	0	1	2	0	0	0	1	0	1	2	0	4	0
1	21-25	7	0	1	3	0	0	2000	0	0	0	1	1	62	0
1	21-25	6	0	1	2	0	0	370	0	0	1	2	0	8	0
1	26-30	6	1	1	3	0	0	12	1	0	0	1	1	7	0
1	26-30	9	0	1	2	0	0	12034	1	0	0	1	1	20	0
1	26-30	16	0	1	3	0	0	105710	1	0	0	1	1	7	1
1	31-35	7	0	1	3	0	0	1185	0	0	0	1	1	7	0
1	26-30	12	0	1	1	0	0	46080	0	0	0	1	0	18	0
1	26-30	9	0	1	3	0	0	639265	0	0	0	1	1	19	0
1	26-30	8	0	1	3	0	0	20987	0	0	0	1	1	8	0
1	26-30	6	0	1	3	0	0	34065	0	0	0	1	1	8	0
1	26-30	13	0	1	63	0	0	386000	0	0	0	1	1	45	0
1	31-35	12	0	1	52	0	0	699	1	0	0	1	1	11	0
1	31-35	14	1	1	86	0	0	10660	1	0	0	1	1	21	0
1	26-30	12	0	1	98	0	0	281070	1	0	0	1	1	23	0
1	31-35	9	0	1	9	0	0	210000	0	0	0	1	1	7	0
1	21-25	7	0	1	48	0	0	17600	0	0	0	1	1	84	0
1	31-35	11	0	1	58	0	0	17386	1	0	0	1	1	5	0
1	26-30	13	1	1	39	0	0	2000	1	0	0	1	1	10	0
1	21-25	10	0	1	58	0	0	7306	0	1	1	2	0	11	0
1	26-30	11	0	1	68	0	0	150250	0	1	1	2	1	16	0
1	21-25	19	0	1	102	0	0	63097	1	1	1	2	1	14	0
1	26-30	12	0	1	9	0	0	788	0	1	1	2	0	17	0
1	26-30	15	0	1	48	0	0	193781	1	1	1	2	0	59	0
1	26-30	15	0	1	37	0	0	72935	1	1	1	2	1	2	0
1	31-35	14	0	1	28	0	0	15500	0	1	1	3	0	1	1
1	51-55	11	0	1	20	0	0	1700000	1	1	1	2	0	1	1
1	36-40	17	0	1	29	0	0	190670	0	1	1	2	0	30	0
1	26-30	13	0	1	10	0	1	72000	0	1	1	3	0	4	1
1	21-25	11	1	1	19	0	0	26970	0	1	1	2	0	16	0
1	21-25	13	0	1	24	0	0	636	1	1	1	2	1	7	0
1	26-30	15	1	1	9	0	0	67310	1	1	1	2	0	4	0
1	26-30	10	1	1	22	0	0	92280	0	1	1	2	0	7	0
1	26-30	10	0	1	21	0	0	110960	0	0	0	1	1	4	0
1	26-30	18	0	0	8	0	1	68910	1	0	1	2	0	3	1
1	21-25	13	0	1	17	0	0	94260	0	1	1	3	1	66	0
1	26-30	6	0	1	15	0	0	53723	0	0	1	2	1	10	0
1	31-35	10	1	1	34	0	0	110400	0	0	1	2	1	14	0
1	26-30	11	0	1	56	0	0	41000	0	1	1	3	0	4	0
1	41-45	14	0	1	45	0	0	2170	1	0	1	2	1	10	0
1	31-35	14	1	1	36	0	0	150250	1	0	1	2	1	16	0
1	26-30	13	0	0	216	0	0	164430	0	1	1	2	1	80	0
1	36-40	14	0	1	38	0	0	222	1	1	1	2	1	27	1
1	21-25	13	0	1	20	0	0	13381	0	1	1	2	1	45	0
1	36-40	17	0	1	144	0	0	198553	0	1	1	2	1	82	0
1	26-30	11	0	1	49	0	0	1	1	1	1	4	1	14	0
1	31-35	10	1	1	27	0	0	38	1	0	1	3	1	93	0
2	36-40	10	1	1	108	0	0	18516	0	0	0	1	0	21	0
2	26-30	6	0	1	3	0	0	15565	0	0	0	1	1	98	0
2	26-30	8	0	0	3	0	0	69498	1	0	0	1	0	100	0
2	21-25	4	0	1	1	0	0	67854	0	0	0	1	0	66	0
2	31-35	10	0	1	48	0	0	22	1	0	0	0	0	66	0
2	36-40	6	0	1	72	0	0	70	0	0	1	2	0	45	0
2	31-35	16	0	1	2	0	1	22360	1	1	1	3	1	69	0
2	41-45	11	0	1	252	0	0	622512	0	0	0	1	0	68	0
2	26-30	5	0	0	4	0	0	74	1	0	0	1	0	9	0
2	26-30	10	0	1	24	0	0	11389	0	0	0	1	1	99	0
2	26-30	8	0	1	17	0	0	506	0	0	0	1	1	20	0
2	21-25	6	0	1	2	0	0	31125	0	0	0	1	0	38	0
2	21-25	6	0	1	2	0	0	385556	0	0	0	1	0	36	0
2	31-35	10	1	1	55	0	0	7071	1	0	0	1	1	22	0
2	41-45	11	0	0	5	0	0	7336	1	0	0	1	0	87	0
2	21-25	13	0	1	14	0	0	292395	0	0	0	1	1	63	0
2	51-55	14	0	1	348	0	0	60321	0	0	0	1	0	1	1
2	26-30	17	0	1	14	1	0	122727	0	1	1	3	1	34	0
2	26-30	17	1	1	23	0	0	5058	1	1	1	2	0	17	1
2	31-35	10	0	1	36	0	0	15	1	0	0	1	0	102	0
2	31-35	3	0	1	2	0	0	790	0	0	0	1	1	79	0
2	31-35	9	0	1	3	0	0	94078	1	0	1	2	0	71	0
2	31-35	10	0	1	29	0	0	17	1	0	0	1	1	85	0
2	26-30	4	1	1	10	0	0	754	0	0	0	1	0	45	0
2	21-25	16	0	1	4	0	0	796889	1	1	1	2	0	63	0
2	31-35	7	0	1	21	0	0	5891	0	0	0	0	0	6	0
2	41-45	16	0	1	240	0	1	63507	0	1	1	4	0	17	0
2	36-40	11	0	1	27	0	0	10906	0	0	0	1	1	51	0
2	26-30	5	0	0	2	0	0	7332	0	0	0	0	0	28	0
2	36-40	11	0	1	84	0	0	113	1	0	0	1	1	41	0
2	31-35	10	0	1	60	0	0	756	1	0	0	1	1	34	0
2	26-30	6	1	1	60	0	0	1	1	0	0	1	0	17	0
2	36-40	13	0	1	108	0	0	4526	1	0	0	1	1	17	1
2	26-30	6	0	0	3	0	0	3	1	1	1	2	0	21	0
2	26-30	12	0	1	11	0	0	20140	1	0	0	1	1	72	0
2	36-40	7	0	1	10	0	0	3799	0	0	0	0	1	44	0
2	26-30	11	0	1	2	0	1	130010	0	0	1	2	1	57	0
2	21-25	12	0	1	15	0	0	61457	1	0	0	1	0	3	1
2	31-35	3	0	1	2	0	0	3236	0	0	0	0	0	65	0
2	26-30	10	1	1	34	0	0	43450	0	0	0	1	0	56	0
2	41-45	9	0	1	48	0	0	14631	0	0	0	0	0	46	0
2	31-35	10	0	1	36	0	0	43449	0	0	0	1	1	56	0
2	26-30	9	0	1	4	0	0	497686	0	0	1	2	1	53	0
2	26-30	10	0	1	60	0	0	31	1	0	0	1	1	80	0
2	31-35	17	0	1	14	0	1	5690	1	0	1	2	0	4	1
2	26-30	8	0	1	4	0	0	6429	1	0	0	1	0	48	0
2	26-30	7	0	1	7	0	0	14800	0	0	0	1	0	53	0
2	31-35	5	0	0	3	0	0	731	0	0	1	2	1	59	0
2	41-45	15	0	1	6	0	0	6000	1	1	1	2	0	38	0
2	31-35	6	0	1	4	0	0	161	1	0	0	1	1	42	0
2	26-30	11	0	1	36	0	0	3029	0	0	1	2	0	57	0
2	36-40	9	0	1	13	0	0	21589	0	0	0	1	0	52	0
2	26-30	9	0	1	16	0	0	12324	1	0	0	1	0	19	1
2	31-35	10	0	1	36	0	0	133	1	0	0	1	0	52	0
2	26-30	9	0	1	7	0	0	7387	0	0	1	2	1	37	0
2	41-45	11	0	1	72	0	0	5265	1	0	0	1	0	17	1
2	26-30	14	0	1	12	0	0	973	1	0	0	1	1	50	0
2	26-30	3	0	1	4	0	0	23	0	0	0	0	0	14	0
2	26-30	12	1	1	60	0	0	3780	1	0	0	1	1	39	0
2	26-30	9	1	1	19	0	0	81	1	0	0	1	1	28	0
2	31-35	3	0	1	7	0	0	306	0	0	0	1	0	38	0
2	26-30	5	0	1	2	0	0	24996	0	0	0	0	0	28	0
2	21-25	18	1	1	13	0	0	310849	0	1	1	4	0	31	0
2	31-35	8	0	1	12	0	0	12267	0	0	0	1	0	41	0
2	21-25	20	0	1	33	1	1	15409	1	0	1	4	0	2	1
2	36-40	8	0	1	17	0	0	636	1	0	1	2	1	16	1
2	46-50	15	0	0	204	0	0	20915	1	0	1	2	1	25	0
2	26-30	9	0	1	3	0	0	365035	0	0	0	1	0	53	0
2	21-25	4	0	0	1	0	0	91689	0	0	0	0	0	36	0
2	21-25	14	0	1	5	1	0	283831	1	1	1	3	0	44	0
2	21-25	8	0	1	6	0	0	87292	0	0	0	1	1	65	0
2	26-30	22	1	1	24	0	1	28596	1	1	1	3	0	6	1
2	31-35	10	1	0	36	0	0	13	1	0	0	1	0	65	0
2	31-35	11	0	1	60	0	0	1000	1	0	1	2	1	37	1
2	31-35	10	1	1	36	0	0	20	1	0	0	1	1	52	0
2	21-25	4	0	1	3	0	0	41570	0	0	0	1	0	31	0
2	26-30	3	0	1	5	0	0	15	0	0	0	1	0	27	0
2	31-35	6	0	1	3	0	0	197603	0	0	0	1	0	34	0
2	21-25	8	1	1	10	0	0	15191	1	1	1	2	0	27	0
2	26-30	8	0	1	5	0	0	0	0	1	1	2	0	27	0
2	26-30	10	0	1	24	0	0	2	1	0	0	1	1	28	0
2	36-40	16	0	1	48	0	0	20532	1	0	1	2	1	11	1
2	46-50	12	0	1	24	0	0	2969	1	0	0	1	1	36	1
2	31-35	5	0	1	4	0	0	25438	0	0	0	1	0	29	0
2	26-30	7	0	1	20	0	0	5036	0	0	0	1	0	36	0
2	21-25	9	0	1	5	0	0	353023	1	0	0	1	0	30	0
2	31-35	13	0	1	24	0	0	2508	1	1	1	2	1	25	0
2	26-30	14	0	1	34	0	0	1000	1	1	1	2	1	4	0
2	31-35	15	0	1	30	0	0	68042	0	1	1	2	1	31	0
2	36-40	17	1	1	30	0	0	38888	1	1	1	2	1	27	0
2	26-30	13	1	1	18	0	0	32310	1	0	0	0	0	32	0
2	21-25	10	1	1	12	0	0	79203	0	0	0	1	0	31	0
2	21-25	4	0	1	8	0	0	431	1	0	0	1	0	26	0
2	31-35	11	0	0	10	0	0	182777	0	0	0	1	0	27	0
2	36-40	7	0	1	2	0	0	259266	0	0	0	0	1	23	0
2	21-25	6	0	1	3	0	0	18188	1	0	0	1	0	22	0
2	31-35	4	0	1	9	0	0	51	1	0	0	1	1	12	0
2	31-35	13	0	1	32	0	0	20319	0	0	0	1	1	24	0
2	31-35	6	0	1	15	0	0	236	0	0	0	1	0	29	0
2	26-30	6	0	1	4	0	0	39631	0	0	0	0	1	21	0
2	46-50	11	0	1	240	0	0	41346	0	0	0	0	1	19	0
2	21-25	6	0	1	11	0	0	147	0	0	0	0	1	29	0
2	26-30	11	0	1	48	0	0	2674	1	0	0	0	1	56	0
2	31-35	2	0	1	2	0	0	2	0	0	0	0	1	19	0
2	26-30	6	0	1	13	0	0	12	1	0	0	1	1	15	0
2	31-35	19	0	1	84	1	0	273693	1	0	1	3	0	44	0
2	21-25	5	0	1	3	0	0	906	0	0	0	1	0	20	0
2	31-35	8	0	0	3	0	0	544638	0	0	0	1	0	20	0
2	21-25	8	0	1	3	0	0	612372	0	0	0	1	0	22	0
2	21-25	9	0	1	4	0	0	1201015	0	0	0	1	1	16	0
2	26-30	4	0	1	2	0	0	23236	0	0	0	0	0	9	0
2	26-30	10	1	1	13	0	0	241	1	0	0	1	1	16	0
2	21-25	3	0	1	2	0	0	895	0	0	0	1	1	1	0
2	31-35	9	1	1	48	0	0	23763	0	0	0	0	1	19	0
2	31-35	6	1	1	13	0	0	225	0	0	0	1	1	19	0
2	31-35	11	0	1	36	1	0	5495	1	0	1	2	1	21	0
2	26-30	7	0	1	3	0	0	311529	0	0	0	1	1	18	0
2	31-35	10	0	1	20	0	0	17	1	0	0	1	1	17	0
2	26-30	12	0	1	3	0	0	76	1	0	0	1	0	21	0
2	21-25	5	0	1	5	0	0	14792	0	0	0	0	0	12	0
2	26-30	9	0	1	5	0	0	18341	1	0	0	1	0	19	0
2	26-30	8	1	1	17	0	0	33834	0	0	0	1	0	15	0
2	31-35	9	0	1	2	0	1	279	1	1	1	4	0	15	0
2	36-40	8	0	1	5	0	0	200168	0	0	0	1	0	17	0
2	31-35	8	1	1	11	0	0	512	1	0	0	1	1	16	0
2	26-30	4	0	1	5	0	0	4546	0	0	0	1	1	12	0
2	26-30	14	1	1	10	0	0	398	1	1	1	2	1	16	0
2	31-35	11	0	1	32	0	0	184	1	0	0	1	1	16	0
2	41-45	10	0	1	204	0	0	3	1	0	0	1	0	6	0
2	26-30	9	0	1	9	0	0	4665	1	0	0	1	1	34	0
2	21-25	15	1	1	13	0	1	558	1	0	1	3	1	31	1
2	36-40	6	1	1	48	0	0	187	0	0	0	1	0	102	0
2	26-30	8	1	1	9	0	0	254	0	0	0	1	1	92	0
2	26-30	4	0	1	4	0	0	4421	0	0	0	1	0	16	0
2	26-30	8	0	1	3	0	0	658840	0	0	1	2	1	32	0
2	51-55	13	0	1	324	0	0	100151	0	0	0	0	1	33	0
2	26-30	14	0	1	18	0	0	12682	1	0	0	1	1	57	0
2	36-40	13	1	1	84	0	0	631	1	0	0	1	0	2	0
2	36-40	8	0	1	120	0	0	5365	1	0	1	2	1	19	0
2	46-50	9	0	1	264	0	0	362	1	0	0	1	1	46	0
2	31-35	12	1	1	17	0	0	3806	1	0	1	2	0	57	0
2	31-35	12	0	1	4	1	0	200000	0	1	1	3	0	7	0
2	31-35	10	0	1	60	0	0	260	1	0	0	1	1	12	0
2	31-35	7	0	1	11	0	0	180	1	0	0	1	1	4	0
2	36-40	5	0	1	13	0	0	0	1	0	0	0	1	40	0
2	31-35	7	0	1	6	0	0	540724	0	0	0	1	0	25	0
2	26-30	9	0	1	3	0	0	2876010	0	0	0	1	0	2	0
2	31-35	16	0	1	9	0	0	70507	0	1	1	2	0	2	0
2	26-30	14	0	1	14	0	0	1355821	0	0	0	1	1	17	0
